# Supplementary material for: ﻿Three new species of Neohelicomyces (Tubeufiales, Tubeufiaceae) from freshwater and terrestrial habitats in China
Source: MycoKeys. 2024 Jun 3;105:317–36. doi: 10.3897/mycokeys.105.124129 (PMC11165267; doi:10.3897/mycokeys.105.124129)
Supplement: XML Treatment for Neohelicomyces guizhouensis [file mycokeys.105.124129-treatment1.xml]

<!DOCTYPE tp:taxon-treatment
  PUBLIC "-//TaxonX//DTD Taxonomic Treatment Publishing DTD v0 20100105//EN" "tax-treatment-NSO.dtd">
<tp:taxon-treatment xmlns:tp="http://www.plazi.org/taxpub"><tp:treatment-meta><kwd-group><label>Taxon classification</label><kwd>
              <named-content content-type="kingdom">Fungi</named-content>
            </kwd><kwd>
              <named-content content-type="order">Tubeufiales</named-content>
            </kwd><kwd>
              <named-content content-type="family">Tubeufiaceae</named-content>
            </kwd></kwd-group><mixed-citation publication-type="journal"><person-group><name><surname>Ma</surname><given-names>Jian</given-names></name><name><surname>Gomdola</surname><given-names>Deecksha</given-names></name><name><surname>Boonmee</surname><given-names>Saranyaphat</given-names></name><name><surname>Shen</surname><given-names>Hong-Wei</given-names></name><name><surname>Tang</surname><given-names>Xia</given-names></name><name><surname>Zhang</surname><given-names>Li-Juan</given-names></name><name><surname>Lu</surname><given-names>Yong-Zhong</given-names></name><name><surname>Hyde</surname><given-names>Kevin D.</given-names></name></person-group><article-title>﻿Three new species of <italic><tp:taxon-name><tp:taxon-name-part taxon-name-part-type="genus" reg="Neohelicomyces">Neohelicomyces</tp:taxon-name-part></tp:taxon-name></italic> (<tp:taxon-name><tp:taxon-name-part taxon-name-part-type="order">Tubeufiales</tp:taxon-name-part></tp:taxon-name>, <tp:taxon-name><tp:taxon-name-part taxon-name-part-type="family">Tubeufiaceae</tp:taxon-name-part></tp:taxon-name>) from freshwater and terrestrial habitats in China</article-title><source>MycoKeys</source><day>03</day><month>06</month><year>2024</year><volume>105</volume><fpage>317</fpage><lpage>336</lpage><pub-id pub-id-type="doi">10.3897/mycokeys.105.124129</pub-id></mixed-citation></tp:treatment-meta><tp:nomenclature><label>﻿</label><tp:taxon-name>
            <object-id xmlns:xlink="http://www.w3.org/1999/xlink" content-type="arpha" xlink:type="simple">1A51BD01-4FB0-5CDF-9F78-934C6D622752</object-id>
            <tp:taxon-name-part taxon-name-part-type="genus" reg="Neohelicomyces">Neohelicomyces</tp:taxon-name-part>
            <tp:taxon-name-part taxon-name-part-type="species" reg="guizhouensis">guizhouensis</tp:taxon-name-part>
            <object-id xmlns:xlink="http://www.w3.org/1999/xlink" content-type="mycobank" xlink:type="simple">901915</object-id>
            <object-id xmlns:xlink="http://www.w3.org/1999/xlink" xlink:type="simple">Facesoffungi Number: FoF15563</object-id>
          </tp:taxon-name><tp:taxon-authority>J. Ma, Y.Z. Lu &amp; K.D. Hyde</tp:taxon-authority><tp:taxon-status xmlns:xlink="http://www.w3.org/1999/xlink" xlink:type="simple">sp. nov.</tp:taxon-status><xref ref-type="fig" rid="F2">Fig. 2</xref></tp:nomenclature><tp:treatment-sec sec-type="etymology" id="SECID0EAZAI"><title>Etymology.</title><p>The epithet “<italic>guizhouensis</italic>” refers to Guizhou Province, from where the specimen was collected.</p></tp:treatment-sec><tp:treatment-sec sec-type="Holotype" id="SECID0EQZAI"><title>Holotype.</title><p><named-content xmlns:xlink="http://www.w3.org/1999/xlink" content-type="dwc:institutional_code" xlink:title="Herbarium of Kunming Institute of Botany, Chinese Academy of Sciences" xlink:href="http://grbio.org/institution/kunming-institute-botany-chinese-academy-sciences" xlink:type="simple">HKAS</named-content> 134924.</p></tp:treatment-sec><tp:treatment-sec sec-type="description" id="SECID0E2ZAI"><title>Description.</title><p><bold><italic>Saprobic</italic></bold> on decaying wood in a freshwater habitat. <bold><italic>Sexual morph</italic></bold> Unknown from natural habitat. <bold><italic>Asexual morph</italic></bold> Hyphomycetous, helicosporous. <bold><italic>Colonies</italic></bold> on natural substrate superficial, effuse, gregarious, white to light pink. <bold><italic>Mycelium</italic></bold> semi-immersed, hyaline to pale brown, septate, branched hyphae, smooth, comprising glistening conidial mass. <bold><italic>Conidiophores</italic></bold> 78–288 μm long, 4–6 μm wide (x¯ = 179.5 × 5 μm, n = 20), macronematous, mononematous, erect, flexuous, cylindrical, sometimes branched, septate, hyaline to pale brown, smooth, thick-walled. <bold><italic>Conidiogenous cells</italic></bold> 9–18 μm long, 2.5–4.5 μm wide (x¯ = 14 × 3.5 μm, n = 25), holoblastic, mono- to poly-blastic, integrated, sympodial, intercalary or terminal, cylindrical, with a denticulate protrusion, truncate at apex after conidial secession, hyaline to pale brown, smooth-walled. <bold><italic>Conidia</italic></bold> solitary, acropleurogenous, helicoid, rounded at the tips, 18–21.5 μm in diameter and conidial filament 2–2.7 μm wide (x¯ = 20 × 2.3 μm, n = 20), 94.5–148.5 μm long (x¯ = 126.5 μm, n = 30), multi-septate, coiled 2¾–3½ times, becoming loosely coiled in water, guttulate, hyaline, smooth-walled.</p></tp:treatment-sec><tp:treatment-sec sec-type="description" id="SECID0E21AI"><title>Culture characteristics.</title><p>Conidia producing germ tubes on <abbrev xmlns:xlink="http://www.w3.org/1999/xlink" xlink:title="potato dextrose agar" id="ABBRID0EB2AI" xlink:type="simple">PDA</abbrev> within 9 hours of incubation at 25 °C. Colonies on <abbrev xmlns:xlink="http://www.w3.org/1999/xlink" xlink:title="potato dextrose agar" id="ABBRID0EF2AI" xlink:type="simple">PDA</abbrev> are circular with flat surface and undulate edge, reaching 40 mm diameter after 45 days of incubation at 25 °C, top view of colony pale pink to brown, reverse brown to dark brown.</p><fig id="F2" position="float" orientation="portrait"><object-id xmlns:xlink="http://www.w3.org/1999/xlink" content-type="doi" xlink:type="simple">10.3897/mycokeys.105.124129.figure2</object-id><object-id xmlns:xlink="http://www.w3.org/1999/xlink" content-type="arpha" xlink:type="simple">C17520D7-DCE4-5D7B-A38A-FCB5DB89B26B</object-id><label>Figure 2.</label><caption><p><italic><tp:taxon-name><tp:taxon-name-part taxon-name-part-type="genus" reg="Neohelicomyces">Neohelicomyces</tp:taxon-name-part><tp:taxon-name-part taxon-name-part-type="species" reg="guizhouensis">guizhouensis</tp:taxon-name-part></tp:taxon-name></italic> (<named-content xmlns:xlink="http://www.w3.org/1999/xlink" content-type="dwc:institutional_code" xlink:title="Herbarium of Kunming Institute of Botany, Chinese Academy of Sciences" xlink:href="http://grbio.org/institution/kunming-institute-botany-chinese-academy-sciences" xlink:type="simple">HKAS</named-content> 134924, holotype) <bold>a, b</bold> colonies on the host surface <bold>c, d</bold> conidiophores, conidiogenous cells and conidia <bold>e–g</bold> conidiogenous cells <bold>h–l</bold> conidia <bold>m</bold> germinated conidium <bold>n, o</bold> surface and reverse colonies on <abbrev xmlns:xlink="http://www.w3.org/1999/xlink" xlink:title="potato dextrose agar" id="ABBRID0EN3AI" xlink:type="simple">PDA</abbrev> after 45 days of incubation at 25 °C. Scale bars: 50 μm (<bold>c</bold>); 30 μm (<bold>d</bold>); 10 μm (<bold>e, g, m</bold>); 5 μm (<bold>f, h–l</bold>).</p></caption><graphic xmlns:xlink="http://www.w3.org/1999/xlink" xlink:href="mycokeys-105-317-g002.jpg" position="float" orientation="portrait" xlink:type="simple" id="oo_1061563.jpg"><uri content-type="original_file" xlink:type="simple">https://binary.pensoft.net/fig/1061563</uri></graphic></fig></tp:treatment-sec><tp:treatment-sec sec-type="material" id="SECID0E53AI"><title>Material examined.</title><p>China, Guizhou Province, Zunyi City, Renhuai City, Daba Town, on decaying wood in a freshwater habitat, 17 August 2021, Jian Ma, RH4 (<named-content xmlns:xlink="http://www.w3.org/1999/xlink" content-type="dwc:institutional_code" xlink:title="Herbarium of Kunming Institute of Botany, Chinese Academy of Sciences" xlink:href="http://grbio.org/institution/kunming-institute-botany-chinese-academy-sciences" xlink:type="simple">HKAS</named-content> 134924, holotype; <abbrev xmlns:xlink="http://www.w3.org/1999/xlink" content-type="institution" xlink:title="Herbarium of Guizhou Academy of Agriculture Sciences" id="ABBRID0EJ4AI" xlink:type="simple">GZAAS</abbrev> 23–0619, isotype), ex-type living cultures <abbrev xmlns:xlink="http://www.w3.org/1999/xlink" content-type="institution" xlink:title="Guizhou Culture Collection" id="ABBRID0EO4AI" xlink:type="simple">GZCC</abbrev> 23–0725; <italic>Ibid</italic>., RH4.1 (<abbrev xmlns:xlink="http://www.w3.org/1999/xlink" content-type="institution" xlink:title="Herbarium of Guizhou Academy of Agriculture Sciences" id="ABBRID0EV4AI" xlink:type="simple">GZAAS</abbrev> 23–0620, paratype), living culture <abbrev xmlns:xlink="http://www.w3.org/1999/xlink" content-type="institution" xlink:title="Guizhou Culture Collection" id="ABBRID0E14AI" xlink:type="simple">GZCC</abbrev> 23–0726.</p></tp:treatment-sec><tp:treatment-sec sec-type="notes" id="SECID0E64AI"><title>Notes.</title><p>The newly-identified strains (<abbrev xmlns:xlink="http://www.w3.org/1999/xlink" content-type="institution" xlink:title="Guizhou Culture Collection" id="ABBRID0EF5AI" xlink:type="simple">GZCC</abbrev> 23–0725 and <abbrev xmlns:xlink="http://www.w3.org/1999/xlink" content-type="institution" xlink:title="Guizhou Culture Collection" id="ABBRID0EK5AI" xlink:type="simple">GZCC</abbrev> 23–0726) are phylogenetically grouped with <italic><tp:taxon-name><tp:taxon-name-part taxon-name-part-type="genus" reg="Neohelicomyces">N.</tp:taxon-name-part><tp:taxon-name-part taxon-name-part-type="species" reg="denticulatus">denticulatus</tp:taxon-name-part></tp:taxon-name></italic>, <italic><tp:taxon-name><tp:taxon-name-part taxon-name-part-type="genus" reg="Neohelicomyces">N.</tp:taxon-name-part><tp:taxon-name-part taxon-name-part-type="species" reg="deschampsiae">deschampsiae</tp:taxon-name-part></tp:taxon-name></italic>, <italic><tp:taxon-name><tp:taxon-name-part taxon-name-part-type="genus" reg="Neohelicomyces">N.</tp:taxon-name-part><tp:taxon-name-part taxon-name-part-type="species" reg="pallidus">pallidus</tp:taxon-name-part></tp:taxon-name></italic> and <italic><tp:taxon-name><tp:taxon-name-part taxon-name-part-type="genus" reg="Neohelicomyces">N.</tp:taxon-name-part><tp:taxon-name-part taxon-name-part-type="species" reg="pandanicola">pandanicola</tp:taxon-name-part></tp:taxon-name></italic> (Fig. <xref ref-type="fig" rid="F1">1</xref>). However, it is most closely related to <italic><tp:taxon-name><tp:taxon-name-part taxon-name-part-type="genus" reg="Neohelicomyces">N.</tp:taxon-name-part><tp:taxon-name-part taxon-name-part-type="species" reg="deschampsiae">deschampsiae</tp:taxon-name-part></tp:taxon-name></italic> (CPC 33686) phylogenetically and a comparison of polymorphic nucleotides across ITS and LSU sequences between <abbrev xmlns:xlink="http://www.w3.org/1999/xlink" content-type="institution" xlink:title="Guizhou Culture Collection" id="ABBRID0EKABI" xlink:type="simple">GZCC</abbrev> 23–0725 and <italic><tp:taxon-name><tp:taxon-name-part taxon-name-part-type="genus" reg="Neohelicomyces">N.</tp:taxon-name-part><tp:taxon-name-part taxon-name-part-type="species" reg="deschampsiae">deschampsiae</tp:taxon-name-part></tp:taxon-name></italic> (CPC 33686) revealed nucleotide base disparities of 34/546 bp (6.3%, including fourteen gaps) and 4/860 bp (0.5%, including 0 gap), respectively. Morphologically, <italic><tp:taxon-name><tp:taxon-name-part taxon-name-part-type="genus" reg="Neohelicomyces">N.</tp:taxon-name-part><tp:taxon-name-part taxon-name-part-type="species" reg="guizhouensis">guizhouensis</tp:taxon-name-part></tp:taxon-name></italic> is most similar to <italic><tp:taxon-name><tp:taxon-name-part taxon-name-part-type="genus" reg="Neohelicomyces">N.</tp:taxon-name-part><tp:taxon-name-part taxon-name-part-type="species" reg="dehongensis">dehongensis</tp:taxon-name-part></tp:taxon-name></italic> in having macronematous, mononematous, erect, flexuous branched conidiophores and solitary, helicoid, hyaline conidia (<xref ref-type="bibr" rid="B11">Dong et al. 2020</xref>). However, <italic><tp:taxon-name><tp:taxon-name-part taxon-name-part-type="genus" reg="Neohelicomyces">N.</tp:taxon-name-part><tp:taxon-name-part taxon-name-part-type="species" reg="dehongensis">dehongensis</tp:taxon-name-part></tp:taxon-name></italic> can be delineated from <italic><tp:taxon-name><tp:taxon-name-part taxon-name-part-type="genus" reg="Neohelicomyces">N.</tp:taxon-name-part><tp:taxon-name-part taxon-name-part-type="species" reg="guizhouensis">guizhouensis</tp:taxon-name-part></tp:taxon-name></italic> by its longer conidia (145–210 μm vs. 94.5–148.5 μm) and wider conidial filaments (20–25 μm vs. 18–21.5 μm) (<xref ref-type="bibr" rid="B11">Dong et al. 2020</xref>). Therefore, based on the findings from both molecular and morphological evidence, we propose <italic><tp:taxon-name><tp:taxon-name-part taxon-name-part-type="genus" reg="Neohelicomyces">N.</tp:taxon-name-part><tp:taxon-name-part taxon-name-part-type="species" reg="guizhouensis">guizhouensis</tp:taxon-name-part></tp:taxon-name></italic> as a new species.</p></tp:treatment-sec><tp:treatment-sec><!--Section generated to contain objects referenced in tp:taxon-treatment.--><fig id="F1" position="float" orientation="portrait"><object-id xmlns:xlink="http://www.w3.org/1999/xlink" content-type="doi" xlink:type="simple">10.3897/mycokeys.105.124129.figure1</object-id><object-id xmlns:xlink="http://www.w3.org/1999/xlink" content-type="arpha" xlink:type="simple">097538B2-843F-5689-B461-DAA2E5EEFB6E</object-id><label>Figure 1.</label><caption><p>Phylogenetic tree generated from Maximum Likelihood (ML) analysis, based on the combined ITS, LSU, <italic>tef1α</italic> and <italic>rpb2</italic> sequence data. Bootstrap support values of ML equal to or greater than 75% and Bayesian posterior probabilities (PP) equal to or greater than 0.95 are given near the nodes as ML/PP, respectively. <italic><tp:taxon-name><tp:taxon-name-part taxon-name-part-type="genus" reg="Helicotubeufia">Helicotubeufia</tp:taxon-name-part><tp:taxon-name-part taxon-name-part-type="species" reg="hydei">hydei</tp:taxon-name-part></tp:taxon-name></italic> (MFLUCC 17–1980) and <italic><tp:taxon-name><tp:taxon-name-part taxon-name-part-type="genus" reg="Helicotubeufia">H.</tp:taxon-name-part><tp:taxon-name-part taxon-name-part-type="species" reg="jonesii">jonesii</tp:taxon-name-part></tp:taxon-name></italic> (MFLUCC 17–0043) were selected as outgroup taxa. The new species are typed in bold red; “<sup>T</sup>” denotes ex-type strains.</p></caption><graphic xmlns:xlink="http://www.w3.org/1999/xlink" xlink:href="mycokeys-105-317-g001.jpg" position="float" orientation="portrait" xlink:type="simple" id="oo_1061562.jpg"><uri content-type="original_file" xlink:type="simple">https://binary.pensoft.net/fig/1061562</uri></graphic></fig></tp:treatment-sec><ref-list><ref id="B11"><mixed-citation xmlns:xlink="http://www.w3.org/1999/xlink" xlink:type="simple"><person-group><name name-style="western"><surname>Dong</surname><given-names>W</given-names></name><name name-style="western"><surname>Wang</surname><given-names>B</given-names></name><name name-style="western"><surname>Hyde</surname><given-names>KD</given-names></name><name name-style="western"><surname>McKenzie</surname><given-names>EHC</given-names></name><name name-style="western"><surname>Raja</surname><given-names>HA</given-names></name><name name-style="western"><surname>Tanaka</surname><given-names>K</given-names></name><name name-style="western"><surname>Abdel-Wahab</surname><given-names>MA</given-names></name><name name-style="western"><surname>Abdel-Aziz</surname><given-names>FA</given-names></name><name name-style="western"><surname>Doilom</surname><given-names>M</given-names></name><name name-style="western"><surname>Phookamsak</surname><given-names>R</given-names></name><name name-style="western"><surname>Hongsanan</surname><given-names>S</given-names></name><name name-style="western"><surname>Wanasinghe</surname><given-names>DN</given-names></name><name name-style="western"><surname>Yu</surname><given-names>XD</given-names></name><name name-style="western"><surname>Wang</surname><given-names>GN</given-names></name><name name-style="western"><surname>Yang</surname><given-names>H</given-names></name><name name-style="western"><surname>Yang</surname><given-names>J</given-names></name><name name-style="western"><surname>Thambugala</surname><given-names>KM</given-names></name><name name-style="western"><surname>Tian</surname><given-names>Q</given-names></name><name name-style="western"><surname>Luo</surname><given-names>ZL</given-names></name><name name-style="western"><surname>Yang</surname><given-names>JB</given-names></name><name name-style="western"><surname>Miller</surname><given-names>AN</given-names></name><name name-style="western"><surname>Fournier</surname><given-names>J</given-names></name><name name-style="western"><surname>Boonmee</surname><given-names>S</given-names></name><name name-style="western"><surname>Hu</surname><given-names>DM</given-names></name><name name-style="western"><surname>Nalumpang</surname><given-names>S</given-names></name><name name-style="western"><surname>Zhang</surname><given-names>H</given-names></name></person-group> (<year>2020</year>) <article-title>Freshwater <tp:taxon-name><tp:taxon-name-part taxon-name-part-type="class">Dothideomycetes</tp:taxon-name-part></tp:taxon-name>.</article-title><source>Fungal Diversity</source><volume>105</volume>(<issue>1</issue>): <fpage>319</fpage>–<lpage>575</lpage>. <ext-link xlink:href="10.1007/s13225-020-00463-5" ext-link-type="doi" xlink:type="simple">https://doi.org/10.1007/s13225-020-00463-5</ext-link></mixed-citation></ref></ref-list></tp:taxon-treatment>
