# Supplementary material for: ﻿Three new species of Neohelicomyces (Tubeufiales, Tubeufiaceae) from freshwater and terrestrial habitats in China
Source: MycoKeys. 2024 Jun 3;105:317–36. doi: 10.3897/mycokeys.105.124129 (PMC11165267; doi:10.3897/mycokeys.105.124129)
Supplement: XML Treatment for Neohelicomyces helicosporus [file mycokeys.105.124129-treatment2.xml]

<!DOCTYPE tp:taxon-treatment
  PUBLIC "-//TaxonX//DTD Taxonomic Treatment Publishing DTD v0 20100105//EN" "tax-treatment-NSO.dtd">
<tp:taxon-treatment xmlns:tp="http://www.plazi.org/taxpub"><tp:treatment-meta><kwd-group><label>Taxon classification</label><kwd>
              <named-content content-type="kingdom">Fungi</named-content>
            </kwd><kwd>
              <named-content content-type="order">Tubeufiales</named-content>
            </kwd><kwd>
              <named-content content-type="family">Tubeufiaceae</named-content>
            </kwd></kwd-group><mixed-citation publication-type="journal"><person-group><name><surname>Ma</surname><given-names>Jian</given-names></name><name><surname>Gomdola</surname><given-names>Deecksha</given-names></name><name><surname>Boonmee</surname><given-names>Saranyaphat</given-names></name><name><surname>Shen</surname><given-names>Hong-Wei</given-names></name><name><surname>Tang</surname><given-names>Xia</given-names></name><name><surname>Zhang</surname><given-names>Li-Juan</given-names></name><name><surname>Lu</surname><given-names>Yong-Zhong</given-names></name><name><surname>Hyde</surname><given-names>Kevin D.</given-names></name></person-group><article-title>﻿Three new species of <italic><tp:taxon-name><tp:taxon-name-part taxon-name-part-type="genus" reg="Neohelicomyces">Neohelicomyces</tp:taxon-name-part></tp:taxon-name></italic> (<tp:taxon-name><tp:taxon-name-part taxon-name-part-type="order">Tubeufiales</tp:taxon-name-part></tp:taxon-name>, <tp:taxon-name><tp:taxon-name-part taxon-name-part-type="family">Tubeufiaceae</tp:taxon-name-part></tp:taxon-name>) from freshwater and terrestrial habitats in China</article-title><source>MycoKeys</source><day>03</day><month>06</month><year>2024</year><volume>105</volume><fpage>317</fpage><lpage>336</lpage><pub-id pub-id-type="doi">10.3897/mycokeys.105.124129</pub-id></mixed-citation></tp:treatment-meta><tp:nomenclature><label>﻿</label><tp:taxon-name>
            <object-id xmlns:xlink="http://www.w3.org/1999/xlink" content-type="arpha" xlink:type="simple">837ADFED-E1FE-5720-8AD6-2CE70FBB8DDC</object-id>
            <tp:taxon-name-part taxon-name-part-type="genus" reg="Neohelicomyces">Neohelicomyces</tp:taxon-name-part>
            <tp:taxon-name-part taxon-name-part-type="species" reg="helicosporus">helicosporus</tp:taxon-name-part>
            <object-id xmlns:xlink="http://www.w3.org/1999/xlink" content-type="mycobank" xlink:type="simple">901916</object-id>
            <object-id xmlns:xlink="http://www.w3.org/1999/xlink" xlink:type="simple">Facesoffungi Number: FoF15564</object-id>
          </tp:taxon-name><tp:taxon-authority>J. Ma, Y.Z. Lu &amp; K.D. Hyde</tp:taxon-authority><tp:taxon-status xmlns:xlink="http://www.w3.org/1999/xlink" xlink:type="simple">sp. nov.</tp:taxon-status><xref ref-type="fig" rid="F3">Fig. 3</xref></tp:nomenclature><tp:treatment-sec sec-type="etymology" id="SECID0EKEBI"><title>Etymology.</title><p>The epithet “<italic>helicosporus</italic>” refers to the helicoid form of conidia.</p></tp:treatment-sec><tp:treatment-sec sec-type="Holotype" id="SECID0E1EBI"><title>Holotype.</title><p><named-content xmlns:xlink="http://www.w3.org/1999/xlink" content-type="dwc:institutional_code" xlink:title="Herbarium of Kunming Institute of Botany, Chinese Academy of Sciences" xlink:href="http://grbio.org/institution/kunming-institute-botany-chinese-academy-sciences" xlink:type="simple">HKAS</named-content> 134923.</p></tp:treatment-sec><tp:treatment-sec sec-type="description" id="SECID0EFFBI"><title>Description.</title><p><bold><italic>Saprobic</italic></bold> on decaying wood in a terrestrial habitat. <bold><italic>Sexual morph</italic></bold> Unknown from natural habitat. <bold><italic>Asexual morph</italic></bold> Hyphomycetous, helicosporous. <bold><italic>Colonies</italic></bold> on natural substrate superficial, effuse, gregarious, white. <bold><italic>Mycelium</italic></bold> semi-immersed, hyaline to pale brown, septate, branched hyphae, smooth, comprising glistening conidial mass. <bold><italic>Conidiophores</italic></bold> 105–199 μm long, 3–5.5 μm wide (x¯ = 160.5 × 4 μm, n = 25), macronematous, mononematous, erect, curved, flexible at the tip, cylindrical, unbranched, septate, hyaline, smooth-, thick-walled. <bold><italic>Conidiogenous cells</italic></bold> 13–22 μm long, 2.5–4.5 μm wide (x¯ = 16 × 3.5 μm, n = 20), holoblastic, monoblastic to polyblastic, integrated, sympodial, intercalary or terminal, cylindrical, with a denticulate protrusion, truncate at apex after conidial secession, hyaline, smooth-walled. <bold><italic>Conidia</italic></bold> solitary, acropleurogenous, helicoid, rounded at the tips, 15.5–18 μm in diameter and conidial filament 2.5–5 μm wide (x¯ = 16.5 × 3.5 μm, n = 25), 103–170 μm long (x¯ = 130 μm, n = 30), indistinctly multi-septate, coiled up to 3¾ times, becoming loosely coiled in water, guttulate, hyaline, smooth-walled.</p></tp:treatment-sec><tp:treatment-sec sec-type="description" id="SECID0EFGBI"><title>Culture characteristics.</title><p>Conidia producing germ tubes on <abbrev xmlns:xlink="http://www.w3.org/1999/xlink" xlink:title="potato dextrose agar" id="ABBRID0ELGBI" xlink:type="simple">PDA</abbrev> within 9 hours of incubation at 25 °C. Colonies on <abbrev xmlns:xlink="http://www.w3.org/1999/xlink" xlink:title="potato dextrose agar" id="ABBRID0EPGBI" xlink:type="simple">PDA</abbrev> are irregular with umbonate surface and filiform edge, reaching 43 mm diameter after 48 days of incubation at 25 °C, top view of colony reddish-brown to black brown, reverse brown to black brown.</p><fig id="F3" position="float" orientation="portrait"><object-id xmlns:xlink="http://www.w3.org/1999/xlink" content-type="doi" xlink:type="simple">10.3897/mycokeys.105.124129.figure3</object-id><object-id xmlns:xlink="http://www.w3.org/1999/xlink" content-type="arpha" xlink:type="simple">9D4DA858-4F70-5945-972F-63F623B417E5</object-id><label>Figure 3.</label><caption><p><italic><tp:taxon-name><tp:taxon-name-part taxon-name-part-type="genus" reg="Neohelicomyces">Neohelicomyces</tp:taxon-name-part><tp:taxon-name-part taxon-name-part-type="species" reg="helicosporus">helicosporus</tp:taxon-name-part></tp:taxon-name></italic> (<named-content xmlns:xlink="http://www.w3.org/1999/xlink" content-type="dwc:institutional_code" xlink:title="Herbarium of Kunming Institute of Botany, Chinese Academy of Sciences" xlink:href="http://grbio.org/institution/kunming-institute-botany-chinese-academy-sciences" xlink:type="simple">HKAS</named-content> 134923, holotype) <bold>a, b</bold> colonies on the host surface <bold>c–f</bold> conidiophores and conidiogenous cells <bold>g–j</bold> conidiogenous cells <bold>k</bold> germinated conidium <bold>l–s</bold> conidia <bold>t, u</bold> surface and reverse colonies on <abbrev xmlns:xlink="http://www.w3.org/1999/xlink" xlink:title="potato dextrose agar" id="ABBRID0EXHBI" xlink:type="simple">PDA</abbrev> after 48 days of incubation at 25 °C. Scale bars: 50 μm (<bold>c–e</bold>); 20 μm (<bold>f–h, k–s</bold>); 10 μm (<bold>i</bold>); 5 μm (<bold>j</bold>).</p></caption><graphic xmlns:xlink="http://www.w3.org/1999/xlink" xlink:href="mycokeys-105-317-g003.jpg" position="float" orientation="portrait" xlink:type="simple" id="oo_1061564.jpg"><uri content-type="original_file" xlink:type="simple">https://binary.pensoft.net/fig/1061564</uri></graphic></fig></tp:treatment-sec><tp:treatment-sec sec-type="material" id="SECID0EIIBI"><title>Material examined.</title><p>China, Guizhou Province, Qianxinan Buyi and Miao Autonomous Prefecture, Lianhuan Town, on decaying wood in a terrestrial habitat, 17 March 2022, Jian Ma, LHX8 (<named-content xmlns:xlink="http://www.w3.org/1999/xlink" content-type="dwc:institutional_code" xlink:title="Herbarium of Kunming Institute of Botany, Chinese Academy of Sciences" xlink:href="http://grbio.org/institution/kunming-institute-botany-chinese-academy-sciences" xlink:type="simple">HKAS</named-content> 134923, holotype; <abbrev xmlns:xlink="http://www.w3.org/1999/xlink" content-type="institution" xlink:title="Herbarium of Guizhou Academy of Agriculture Sciences" id="ABBRID0ETIBI" xlink:type="simple">GZAAS</abbrev> 23–0623, isotype), ex-type living cultures <abbrev xmlns:xlink="http://www.w3.org/1999/xlink" content-type="institution" xlink:title="Guizhou Culture Collection" id="ABBRID0EYIBI" xlink:type="simple">GZCC</abbrev> 23–0633; <italic>Ibid</italic>., LHX8.1 (<abbrev xmlns:xlink="http://www.w3.org/1999/xlink" content-type="institution" xlink:title="Herbarium of Guizhou Academy of Agriculture Sciences" id="ABBRID0E6IBI" xlink:type="simple">GZAAS</abbrev> 23–0624, paratype), living culture <abbrev xmlns:xlink="http://www.w3.org/1999/xlink" content-type="institution" xlink:title="Guizhou Culture Collection" id="ABBRID0EEJBI" xlink:type="simple">GZCC</abbrev> 23–0634.</p></tp:treatment-sec><tp:treatment-sec sec-type="notes" id="SECID0EJJBI"><title>Notes.</title><p>Our isolates (<abbrev xmlns:xlink="http://www.w3.org/1999/xlink" content-type="institution" xlink:title="Guizhou Culture Collection" id="ABBRID0EPJBI" xlink:type="simple">GZCC</abbrev> 23–0633 and <abbrev xmlns:xlink="http://www.w3.org/1999/xlink" content-type="institution" xlink:title="Guizhou Culture Collection" id="ABBRID0EUJBI" xlink:type="simple">GZCC</abbrev> 23–0634) are morphologically similar to <italic><tp:taxon-name><tp:taxon-name-part taxon-name-part-type="genus" reg="Neohelicomyces">Neohelicomyces</tp:taxon-name-part><tp:taxon-name-part taxon-name-part-type="species" reg="hainanensis">hainanensis</tp:taxon-name-part></tp:taxon-name></italic> (<xref ref-type="bibr" rid="B33">Lu et al. 2022</xref>), but the phylogenetic analyses revealed that <abbrev xmlns:xlink="http://www.w3.org/1999/xlink" content-type="institution" xlink:title="Guizhou Culture Collection" id="ABBRID0EIKBI" xlink:type="simple">GZCC</abbrev> 23–0633 and <abbrev xmlns:xlink="http://www.w3.org/1999/xlink" content-type="institution" xlink:title="Guizhou Culture Collection" id="ABBRID0ENKBI" xlink:type="simple">GZCC</abbrev> 23–0634 cluster together and this clade is sister to <italic><tp:taxon-name><tp:taxon-name-part taxon-name-part-type="genus" reg="Neohelicomyces">N.</tp:taxon-name-part><tp:taxon-name-part taxon-name-part-type="species" reg="hyalosporus">hyalosporus</tp:taxon-name-part></tp:taxon-name></italic> (<abbrev xmlns:xlink="http://www.w3.org/1999/xlink" content-type="institution" xlink:title="Guizhou Culture Collection" id="ABBRID0E4KBI" xlink:type="simple">GZCC</abbrev> 16–0086) with 100% ML/1.00 PP support (Fig. <xref ref-type="fig" rid="F1">1</xref>). The polymorphism nucleotides comparison of ITS, LSU, <italic>tef1α</italic> and <italic>rpb2</italic> sequence data between <abbrev xmlns:xlink="http://www.w3.org/1999/xlink" content-type="institution" xlink:title="Guizhou Culture Collection" id="ABBRID0EKLBI" xlink:type="simple">GZCC</abbrev> 23–0633 and <italic><tp:taxon-name><tp:taxon-name-part taxon-name-part-type="genus" reg="Neohelicomyces">Neohelicomyces</tp:taxon-name-part><tp:taxon-name-part taxon-name-part-type="species" reg="hyalosporus">hyalosporus</tp:taxon-name-part></tp:taxon-name></italic> (<abbrev xmlns:xlink="http://www.w3.org/1999/xlink" content-type="institution" xlink:title="Guizhou Culture Collection" id="ABBRID0E1LBI" xlink:type="simple">GZCC</abbrev> 16–0086), reveals nucleotide base differences of 29/527 bp (5.5%, including thirteen gaps), 2/844 bp (0.2%, including 0 gap), 27/892 bp (3.0%, including 0 gap) and 37/893 bp (4.1%, including 0 gap), respectively. Additionally, our species displays a reddish-brown pigmentation on <abbrev xmlns:xlink="http://www.w3.org/1999/xlink" xlink:title="potato dextrose agar" id="ABBRID0E6LBI" xlink:type="simple">PDA</abbrev>, but this feature was not observed in <italic><tp:taxon-name><tp:taxon-name-part taxon-name-part-type="genus" reg="Neohelicomyces">N.</tp:taxon-name-part><tp:taxon-name-part taxon-name-part-type="species" reg="hainanensis">hainanensis</tp:taxon-name-part></tp:taxon-name></italic> and <italic><tp:taxon-name><tp:taxon-name-part taxon-name-part-type="genus" reg="Neohelicomyces">N.</tp:taxon-name-part><tp:taxon-name-part taxon-name-part-type="species" reg="hyalosporus">hyalosporus</tp:taxon-name-part></tp:taxon-name></italic> (<xref ref-type="bibr" rid="B32">Lu et al. 2018b</xref>, <xref ref-type="bibr" rid="B33">2022</xref>). Furthermore, our species differs from <italic><tp:taxon-name><tp:taxon-name-part taxon-name-part-type="genus" reg="Neohelicomyces">N.</tp:taxon-name-part><tp:taxon-name-part taxon-name-part-type="species" reg="hainanensis">hainanensis</tp:taxon-name-part></tp:taxon-name></italic> in having longer conidia (103–170 μm vs. up to 136 μm) and from <italic><tp:taxon-name><tp:taxon-name-part taxon-name-part-type="genus" reg="Neohelicomyces">N.</tp:taxon-name-part><tp:taxon-name-part taxon-name-part-type="species" reg="hyalosporus">hyalosporus</tp:taxon-name-part></tp:taxon-name></italic> in having shorter conidiophores (105–199 μm vs. 210–290 μm) (<xref ref-type="bibr" rid="B32">Lu et al. 2018b</xref>, <xref ref-type="bibr" rid="B33">2022</xref>). Therefore, based on the phylogenetic and morphological differences, we introduce <italic><tp:taxon-name><tp:taxon-name-part taxon-name-part-type="genus" reg="Neohelicomyces">N.</tp:taxon-name-part><tp:taxon-name-part taxon-name-part-type="species" reg="helicosporus">helicosporus</tp:taxon-name-part></tp:taxon-name></italic> herein as a novel species.</p></tp:treatment-sec><tp:treatment-sec><!--Section generated to contain objects referenced in tp:taxon-treatment.--><fig id="F1" position="float" orientation="portrait"><object-id xmlns:xlink="http://www.w3.org/1999/xlink" content-type="doi" xlink:type="simple">10.3897/mycokeys.105.124129.figure1</object-id><object-id xmlns:xlink="http://www.w3.org/1999/xlink" content-type="arpha" xlink:type="simple">097538B2-843F-5689-B461-DAA2E5EEFB6E</object-id><label>Figure 1.</label><caption><p>Phylogenetic tree generated from Maximum Likelihood (ML) analysis, based on the combined ITS, LSU, <italic>tef1α</italic> and <italic>rpb2</italic> sequence data. Bootstrap support values of ML equal to or greater than 75% and Bayesian posterior probabilities (PP) equal to or greater than 0.95 are given near the nodes as ML/PP, respectively. <italic><tp:taxon-name><tp:taxon-name-part taxon-name-part-type="genus" reg="Helicotubeufia">Helicotubeufia</tp:taxon-name-part><tp:taxon-name-part taxon-name-part-type="species" reg="hydei">hydei</tp:taxon-name-part></tp:taxon-name></italic> (MFLUCC 17–1980) and <italic><tp:taxon-name><tp:taxon-name-part taxon-name-part-type="genus" reg="Helicotubeufia">H.</tp:taxon-name-part><tp:taxon-name-part taxon-name-part-type="species" reg="jonesii">jonesii</tp:taxon-name-part></tp:taxon-name></italic> (MFLUCC 17–0043) were selected as outgroup taxa. The new species are typed in bold red; “<sup>T</sup>” denotes ex-type strains.</p></caption><graphic xmlns:xlink="http://www.w3.org/1999/xlink" xlink:href="mycokeys-105-317-g001.jpg" position="float" orientation="portrait" xlink:type="simple" id="oo_1061562.jpg"><uri content-type="original_file" xlink:type="simple">https://binary.pensoft.net/fig/1061562</uri></graphic></fig></tp:treatment-sec><ref-list><ref id="B33"><mixed-citation xmlns:xlink="http://www.w3.org/1999/xlink" xlink:type="simple"><person-group><name name-style="western"><surname>Lu</surname><given-names>YZ</given-names></name><name name-style="western"><surname>Ma</surname><given-names>J</given-names></name><name name-style="western"><surname>Xiao</surname><given-names>XJ</given-names></name><name name-style="western"><surname>Zhang</surname><given-names>LJ</given-names></name><name name-style="western"><surname>Xiao</surname><given-names>YP</given-names></name><name name-style="western"><surname>Kang</surname><given-names>JC</given-names></name></person-group> (<year>2022</year>) Four new species and three new records of helicosporous hyphomycetes from China and their multi-gene phylogenies. Frontiers in Microbiology 13: 1053849. <ext-link xlink:href="10.3389/fmicb.2022.1053849" ext-link-type="doi" xlink:type="simple">https://doi.org/10.3389/fmicb.2022.1053849</ext-link></mixed-citation></ref><ref id="B32"><mixed-citation xmlns:xlink="http://www.w3.org/1999/xlink" xlink:type="simple"><person-group><name name-style="western"><surname>Lu</surname><given-names>YZ</given-names></name><name name-style="western"><surname>Liu</surname><given-names>JK</given-names></name><name name-style="western"><surname>Hyde</surname><given-names>KD</given-names></name><name name-style="western"><surname>Jeewon</surname><given-names>R</given-names></name><name name-style="western"><surname>Kang</surname><given-names>JC</given-names></name><name name-style="western"><surname>Fan</surname><given-names>C</given-names></name><name name-style="western"><surname>Boonmee</surname><given-names>S</given-names></name><name name-style="western"><surname>Bhat</surname><given-names>DJ</given-names></name><name name-style="western"><surname>Luo</surname><given-names>ZL</given-names></name><name name-style="western"><surname>Lin</surname><given-names>CG</given-names></name><name name-style="western"><surname>Eungwanichayapant</surname><given-names>PD</given-names></name></person-group> (<year>2018b</year>) <article-title>A taxonomic reassessment of <tp:taxon-name><tp:taxon-name-part taxon-name-part-type="order">Tubeufiales</tp:taxon-name-part></tp:taxon-name> based on multi-locus phylogeny and morphology.</article-title><source>Fungal Diversity</source><volume>92</volume>(<issue>1</issue>): <fpage>131</fpage>–<lpage>344</lpage>. <ext-link xlink:href="10.1007/s13225-018-0411-y" ext-link-type="doi" xlink:type="simple">https://doi.org/10.1007/s13225-018-0411-y</ext-link></mixed-citation></ref></ref-list></tp:taxon-treatment>
