# Supplementary material for: ﻿Three new species of Neohelicomyces (Tubeufiales, Tubeufiaceae) from freshwater and terrestrial habitats in China
Source: MycoKeys. 2024 Jun 3;105:317–36. doi: 10.3897/mycokeys.105.124129 (PMC11165267; doi:10.3897/mycokeys.105.124129)
Supplement: XML Treatment for Neohelicomyces hydei [file mycokeys.105.124129-treatment3.xml]

<!DOCTYPE tp:taxon-treatment
  PUBLIC "-//TaxonX//DTD Taxonomic Treatment Publishing DTD v0 20100105//EN" "tax-treatment-NSO.dtd">
<tp:taxon-treatment xmlns:tp="http://www.plazi.org/taxpub"><tp:treatment-meta><kwd-group><label>Taxon classification</label><kwd>
              <named-content content-type="kingdom">Fungi</named-content>
            </kwd><kwd>
              <named-content content-type="order">Tubeufiales</named-content>
            </kwd><kwd>
              <named-content content-type="family">Tubeufiaceae</named-content>
            </kwd></kwd-group><mixed-citation publication-type="journal"><person-group><name><surname>Ma</surname><given-names>Jian</given-names></name><name><surname>Gomdola</surname><given-names>Deecksha</given-names></name><name><surname>Boonmee</surname><given-names>Saranyaphat</given-names></name><name><surname>Shen</surname><given-names>Hong-Wei</given-names></name><name><surname>Tang</surname><given-names>Xia</given-names></name><name><surname>Zhang</surname><given-names>Li-Juan</given-names></name><name><surname>Lu</surname><given-names>Yong-Zhong</given-names></name><name><surname>Hyde</surname><given-names>Kevin D.</given-names></name></person-group><article-title>﻿Three new species of <italic><tp:taxon-name><tp:taxon-name-part taxon-name-part-type="genus" reg="Neohelicomyces">Neohelicomyces</tp:taxon-name-part></tp:taxon-name></italic> (<tp:taxon-name><tp:taxon-name-part taxon-name-part-type="order">Tubeufiales</tp:taxon-name-part></tp:taxon-name>, <tp:taxon-name><tp:taxon-name-part taxon-name-part-type="family">Tubeufiaceae</tp:taxon-name-part></tp:taxon-name>) from freshwater and terrestrial habitats in China</article-title><source>MycoKeys</source><day>03</day><month>06</month><year>2024</year><volume>105</volume><fpage>317</fpage><lpage>336</lpage><pub-id pub-id-type="doi">10.3897/mycokeys.105.124129</pub-id></mixed-citation></tp:treatment-meta><tp:nomenclature><label>﻿</label><tp:taxon-name>
            <object-id xmlns:xlink="http://www.w3.org/1999/xlink" content-type="arpha" xlink:type="simple">F0C256C5-8A23-5B49-8439-2270E8D688C7</object-id>
            <tp:taxon-name-part taxon-name-part-type="genus" reg="Neohelicomyces">Neohelicomyces</tp:taxon-name-part>
            <tp:taxon-name-part taxon-name-part-type="species" reg="hydei">hydei</tp:taxon-name-part>
            <object-id xmlns:xlink="http://www.w3.org/1999/xlink" content-type="mycobank" xlink:type="simple">901917</object-id>
            <object-id xmlns:xlink="http://www.w3.org/1999/xlink" xlink:type="simple">Facesoffungi Number: FoF15565</object-id>
          </tp:taxon-name><tp:taxon-authority>J. Ma, Y.Z. Lu &amp; K.D. Hyde</tp:taxon-authority><tp:taxon-status xmlns:xlink="http://www.w3.org/1999/xlink" xlink:type="simple">sp. nov.</tp:taxon-status><xref ref-type="fig" rid="F4">Fig. 4</xref></tp:nomenclature><tp:treatment-sec sec-type="etymology" id="SECID0E2PBI"><title>Etymology.</title><p>The epithet “<italic>hydei</italic>” is named in honour of Prof. Kevin D. Hyde for his contributions to mycology.</p></tp:treatment-sec><tp:treatment-sec sec-type="Holotype" id="SECID0ELQBI"><title>Holotype.</title><p><named-content xmlns:xlink="http://www.w3.org/1999/xlink" content-type="dwc:institutional_code" xlink:title="Herbarium of Kunming Institute of Botany, Chinese Academy of Sciences" xlink:href="http://grbio.org/institution/kunming-institute-botany-chinese-academy-sciences" xlink:type="simple">HKAS</named-content> 134925.</p></tp:treatment-sec><tp:treatment-sec sec-type="description" id="SECID0EWQBI"><title>Description.</title><p><bold><italic>Saprobic</italic></bold> on decaying wood in a freshwater habitat. <bold><italic>Sexual morph</italic></bold> Unknown from natural habitat. <bold><italic>Asexual morph</italic></bold> Hyphomycetous, helicosporous. <bold><italic>Colonies</italic></bold> on natural substrate superficial, effuse, gregarious, white to pale brown. <bold><italic>Mycelium</italic></bold> semi-immersed, hyaline to pale brown, septate, branched hyphae, smooth, comprising glistening conidial mass. <bold><italic>Conidiophores</italic></bold> 262–410 μm long, 5.5–7 μm wide (x¯ = 335 × 6 μm, n = 30), macronematous, mononematous, erect, flexuous, cylindrical, branched, up to 20–septate, hyaline to pale brown, smooth, thick-walled. <bold><italic>Conidiogenous cells</italic></bold> 7.5–19.5 μm long, 3.5–6 μm wide (x¯ = 16.5 × 4 μm, n = 35), holoblastic, monoblastic to polyblastic, integrated, intercalary or terminal, cylindrical, with a denticulate protrusion, truncate at apex after conidial secession, hyaline to pale brown, smooth-walled. <bold><italic>Conidia</italic></bold> solitary, acropleurogenous, helicoid, rounded at tip, up to 18.5 μm in diameter and conidial filaments 2–3 μm wide, 137.5–171.5 μm long (x¯ = 158 μm, n = 25), indistinctly multiseptate, coiled up to 4 times, becoming loosely coiled in water, guttulate, hyaline, smooth-walled.</p><fig id="F4" position="float" orientation="portrait"><object-id xmlns:xlink="http://www.w3.org/1999/xlink" content-type="doi" xlink:type="simple">10.3897/mycokeys.105.124129.figure4</object-id><object-id xmlns:xlink="http://www.w3.org/1999/xlink" content-type="arpha" xlink:type="simple">B67AAECE-9FE8-57CF-89BE-C0D23802A31C</object-id><label>Figure 4.</label><caption><p><italic><tp:taxon-name><tp:taxon-name-part taxon-name-part-type="genus" reg="Neohelicomyces">Neohelicomyces</tp:taxon-name-part><tp:taxon-name-part taxon-name-part-type="species" reg="hydei">hydei</tp:taxon-name-part></tp:taxon-name></italic> (<named-content xmlns:xlink="http://www.w3.org/1999/xlink" content-type="dwc:institutional_code" xlink:title="Herbarium of Kunming Institute of Botany, Chinese Academy of Sciences" xlink:href="http://grbio.org/institution/kunming-institute-botany-chinese-academy-sciences" xlink:type="simple">HKAS</named-content> 134925, holotype) <bold>a, b</bold> colonies on the host surface <bold>c–e</bold> conidiophores and conidiogenous cells <bold>f–h</bold> conidiogenous cells <bold>i–m</bold> conidia <bold>n</bold> germinated conidium <bold>o, p</bold> surface and reverse colonies on <abbrev xmlns:xlink="http://www.w3.org/1999/xlink" xlink:title="potato dextrose agar" id="ABBRID0E1SBI" xlink:type="simple">PDA</abbrev> after 50 days of incubation at 25 °C. Scale bars: 50 μm (<bold>c–e</bold>); 10 μm (<bold>f–n</bold>).</p></caption><graphic xmlns:xlink="http://www.w3.org/1999/xlink" xlink:href="mycokeys-105-317-g004.jpg" position="float" orientation="portrait" xlink:type="simple" id="oo_1061565.jpg"><uri content-type="original_file" xlink:type="simple">https://binary.pensoft.net/fig/1061565</uri></graphic></fig></tp:treatment-sec><tp:treatment-sec sec-type="description" id="SECID0EHTBI"><title>Culture characteristics.</title><p>Conidia producing germ tubes on <abbrev xmlns:xlink="http://www.w3.org/1999/xlink" xlink:title="potato dextrose agar" id="ABBRID0ENTBI" xlink:type="simple">PDA</abbrev> within 12 hours of incubation at 25 °C. Colonies on <abbrev xmlns:xlink="http://www.w3.org/1999/xlink" xlink:title="potato dextrose agar" id="ABBRID0ERTBI" xlink:type="simple">PDA</abbrev> are circular with umbonate surface and entire edge, reaching 42 mm in diameter after 50 days of incubation at 25 °C, top view of colony brown to black brown, reverse pale brown to black brown.</p></tp:treatment-sec><tp:treatment-sec sec-type="material" id="SECID0EVTBI"><title>Material examined.</title><p>China, Guizhou Province, Qianxinan Buyi and Miao Autonomous Prefecture, Xianheping National Forest Park, <named-content xmlns:xlink="http://www.w3.org/1999/xlink" content-type="dwc:verbatimCoordinates" xlink:type="simple"><named-content content-type="geo-json" specific-use="{&#34;type&#34;:&#34;Point&#34;,&#34;coordinates&#34;:[106.050000,25.616667]}" id="NCID0E5TBI" xlink:type="simple">24°97′N, 105°63′E</named-content></named-content>, on decaying wood in a freshwater habitat, 16 March 2022, Jian Ma, XHP1 (<named-content xmlns:xlink="http://www.w3.org/1999/xlink" content-type="dwc:institutional_code" xlink:title="Herbarium of Kunming Institute of Botany, Chinese Academy of Sciences" xlink:href="http://grbio.org/institution/kunming-institute-botany-chinese-academy-sciences" xlink:type="simple">HKAS</named-content> 134925, holotype; <abbrev xmlns:xlink="http://www.w3.org/1999/xlink" content-type="institution" xlink:title="Herbarium of Guizhou Academy of Agriculture Sciences" id="ABBRID0EIUBI" xlink:type="simple">GZAAS</abbrev> 23–0621, isotype), ex-type living cultures <abbrev xmlns:xlink="http://www.w3.org/1999/xlink" content-type="institution" xlink:title="Guizhou Culture Collection" id="ABBRID0ENUBI" xlink:type="simple">GZCC</abbrev> 23–0727; <italic>Ibid</italic>., XHP1.1 (<abbrev xmlns:xlink="http://www.w3.org/1999/xlink" content-type="institution" xlink:title="Herbarium of Guizhou Academy of Agriculture Sciences" id="ABBRID0EUUBI" xlink:type="simple">GZAAS</abbrev> 23–0622, paratype), living culture <abbrev xmlns:xlink="http://www.w3.org/1999/xlink" content-type="institution" xlink:title="Guizhou Culture Collection" id="ABBRID0EZUBI" xlink:type="simple">GZCC</abbrev> 23–0728.</p></tp:treatment-sec><tp:treatment-sec sec-type="notes" id="SECID0E5UBI"><title>Notes.</title><p>Our isolates, <abbrev xmlns:xlink="http://www.w3.org/1999/xlink" content-type="institution" xlink:title="Guizhou Culture Collection" id="ABBRID0EEVBI" xlink:type="simple">GZCC</abbrev> 23–0727 and <abbrev xmlns:xlink="http://www.w3.org/1999/xlink" content-type="institution" xlink:title="Guizhou Culture Collection" id="ABBRID0EJVBI" xlink:type="simple">GZCC</abbrev> 23–0728 cluster together and form a sister clade to <italic><tp:taxon-name><tp:taxon-name-part taxon-name-part-type="genus" reg="Neohelicomyces">N.</tp:taxon-name-part><tp:taxon-name-part taxon-name-part-type="species" reg="aquaticus">aquaticus</tp:taxon-name-part></tp:taxon-name></italic> (MFLUCC 16–0993 and KUMCC 15–0463) with 96% ML/0.95 PP support. Upon comparison of the nucleotide bases between our isolates and <italic><tp:taxon-name><tp:taxon-name-part taxon-name-part-type="genus" reg="Neohelicomyces">Neohelicomyces</tp:taxon-name-part><tp:taxon-name-part taxon-name-part-type="species" reg="aquaticus">aquaticus</tp:taxon-name-part></tp:taxon-name></italic> (MFLUCC 16–0993), the following differences were observed: 1/851 bp (0.1%, including 1 gap) across LSU, 13/869 bp (1.5%, including 1 gap) across <italic>tef1α</italic> and 46/945 bp (4.9%, with no gaps) across <italic>rpb2</italic>. Unfortunately, we were unable to compare the differences in nucleotide bases across ITS as our isolates (<abbrev xmlns:xlink="http://www.w3.org/1999/xlink" content-type="institution" xlink:title="Guizhou Culture Collection" id="ABBRID0EIWBI" xlink:type="simple">GZCC</abbrev> 23–0727 and <abbrev xmlns:xlink="http://www.w3.org/1999/xlink" content-type="institution" xlink:title="Guizhou Culture Collection" id="ABBRID0ENWBI" xlink:type="simple">GZCC</abbrev> 23–0728) lack ITS sequence data. Despite several trials using different PCR conditions, we were unable to amplify the ITS locus for our strain (<abbrev xmlns:xlink="http://www.w3.org/1999/xlink" content-type="institution" xlink:title="Guizhou Culture Collection" id="ABBRID0ESWBI" xlink:type="simple">GZCC</abbrev> 23–0727 and <abbrev xmlns:xlink="http://www.w3.org/1999/xlink" content-type="institution" xlink:title="Guizhou Culture Collection" id="ABBRID0EXWBI" xlink:type="simple">GZCC</abbrev> 23–0728) successfully. Morphologically, our isolates (<abbrev xmlns:xlink="http://www.w3.org/1999/xlink" content-type="institution" xlink:title="Herbarium of Guizhou Academy of Agriculture Sciences" id="ABBRID0E3WBI" xlink:type="simple">GZAAS</abbrev> 23–0621 and <abbrev xmlns:xlink="http://www.w3.org/1999/xlink" content-type="institution" xlink:title="Herbarium of Guizhou Academy of Agriculture Sciences" id="ABBRID0EBXBI" xlink:type="simple">GZAAS</abbrev> 23–0622) differ from <italic><tp:taxon-name><tp:taxon-name-part taxon-name-part-type="genus" reg="Neohelicomyces">N.</tp:taxon-name-part><tp:taxon-name-part taxon-name-part-type="species" reg="aquaticus">aquaticus</tp:taxon-name-part></tp:taxon-name></italic> (MFLU 16–2543) as they have mostly branched and hyaline conidiophores, polyblastic, terminal and hyaline conidiogenous cells and acropleurogenous conidia (<xref ref-type="bibr" rid="B36">Luo et al. 2017</xref>). Based on phylogenetic placement and morphology, we identify <abbrev xmlns:xlink="http://www.w3.org/1999/xlink" content-type="institution" xlink:title="Guizhou Culture Collection" id="ABBRID0EVXBI" xlink:type="simple">GZCC</abbrev> 23–0727 and <abbrev xmlns:xlink="http://www.w3.org/1999/xlink" content-type="institution" xlink:title="Guizhou Culture Collection" id="ABBRID0E1XBI" xlink:type="simple">GZCC</abbrev> 23–0728 as a single species, <italic><tp:taxon-name><tp:taxon-name-part taxon-name-part-type="genus" reg="Neohelicomyces">Neohelicomyces</tp:taxon-name-part><tp:taxon-name-part taxon-name-part-type="species" reg="hydei">hydei</tp:taxon-name-part></tp:taxon-name></italic>.</p></tp:treatment-sec><ref-list><ref id="B36"><mixed-citation xmlns:xlink="http://www.w3.org/1999/xlink" xlink:type="simple"><person-group><name name-style="western"><surname>Luo</surname><given-names>ZL</given-names></name><name name-style="western"><surname>Bhat</surname><given-names>DJ</given-names></name><name name-style="western"><surname>Jeewon</surname><given-names>R</given-names></name><name name-style="western"><surname>Boonmee</surname><given-names>S</given-names></name><name name-style="western"><surname>Bao</surname><given-names>DF</given-names></name><name name-style="western"><surname>Zhao</surname><given-names>YC</given-names></name><name name-style="western"><surname>Chai</surname><given-names>HM</given-names></name><name name-style="western"><surname>Su</surname><given-names>HY</given-names></name><name name-style="western"><surname>Su</surname><given-names>XJ</given-names></name><name name-style="western"><surname>Hyde</surname><given-names>KD</given-names></name></person-group> (<year>2017</year>) <article-title>Molecular phylogeny and morphological characterization of asexual fungi (<tp:taxon-name><tp:taxon-name-part taxon-name-part-type="family">Tubeufiaceae</tp:taxon-name-part></tp:taxon-name>) from freshwater habitats in Yunnan, China. Cryptogamie.</article-title><source>Mycologie</source><volume>38</volume>(<issue>1</issue>): <fpage>27</fpage>–<lpage>53</lpage>. <ext-link xlink:href="10.7872/crym/v38.iss1.2017.27" ext-link-type="doi" xlink:type="simple">https://doi.org/10.7872/crym/v38.iss1.2017.27</ext-link></mixed-citation></ref></ref-list></tp:taxon-treatment>
